# Supplementary material for: Investigating a New Way to Assess Metabolic Risk in Pregnant Females with Prior RYGB Surgery
Source: Nutrients. 2024 Aug 14;16(16):2704. doi: 10.3390/nu16162704 (PMC11357170; doi:10.3390/nu16162704)
Supplement: Supplementary file 1 [file nutrients-16-02704-s001.zip]

Archive with 1 entries (1 files):
- nutrients-3145164-supplementary.pdf
